# Supplementary material for: ICBrainDB: An Integrated Database for Finding Associations between Genetic Factors and EEG Markers of Depressive Disorders
Source: J Pers Med. 2022 Jan 5;12(1):53. doi: 10.3390/jpm12010053 (PMC8780210; doi:10.3390/jpm12010053)
Supplement: Supplementary file 1 [file jpm-12-00053-s001.zip]

Archive with 1 entries (1 files):
- jpm-1447914-supplementary.ipynb
