# Supplementary material for: ICBrainDB: An Integrated Database for Finding Associations between Genetic Factors and EEG Markers of Depressive Disorders
Source: J Pers Med. 2022 Jan 5;12(1):53. doi: 10.3390/jpm12010053 (PMC8780210; doi:10.3390/jpm12010053)
Supplement: Supplementary file 1 [file jpm-12-00053-s001.zip › jpm-1447914-supplementary.ipynb]

# %% [markdown]
# ICBrainDB REST API usage example
We present you the demonstration of database data request and it's processing.
At the end of the script we will obtain the summary plot image with some of the subject's characteristics.
For this script to work properly you should install the python `requests`, `matplotlib` and `numpy` packages first (if they are not installed).

# %% [code]
# pip install requests
# pip install matplotlib
# pip install numpy

# %% [markdown]
### First request
The full ICBrainDB REST API paths are available by the [rest api reference](https://icbraindb.cytogen.ru/api-v2/) link. Examine them before futher reading.
<br>At the next block the subject's information request example. We are intrested in *D_Bol_A_001_S21* subject data.
> pathToDB - variable that indicate the path to ICBrainDB REST API entry point.

> elemID - variable that contains subject of interest identifier.

This part of the code lets you choose the subject from the database and acquire main information about them in `.json` format.

# %% [code]
import requests
pathToDB = "https://icbraindb.cytogen.ru/api-v2/" # API entry point path
elemID = "human/D_Bol_A_001_S21"                  # part of api path of subject data
r = requests.get(pathToDB+elemID)                 # Here the request execution
print(r.url)                                      # it gives the URL of request (as information)
theHuman=r.json()[0]             # request result is JSON array. So we are taking the first element of it.                                 

# %% [markdown]
Now the variable `theHuman` is the python dictionary object that contains all subject data. You can print it to see all data, or you can acquire the subject properties in structure way as the next:

# %% [code]
subjectKeyValueProps = [[key, theHuman[key]] for key in theHuman]
for el in subjectKeyValueProps:
    print(el[0], ':',el[1] if not isinstance(el[1],list) else ('{0} elements '.format(len(el[1]))))

# %% [markdown]
Our subjects have two types of properties: simple value and as list of values. At the next block we specify it in variables for futher usage.

# %% [code]
simpleField=['human','age', 'ethnos', 'nationality_en','nationality', 'sex', 'r_city', 'r_country', 'r_district', 'comments']
complexField=['files','mutations', 'testspassed', 'testsummaryvalues']

# uncomment to  print only simple value subject properties
for fid in simpleField:
    print('{0}: {1}'.format(fid,theHuman[fid]))

# uncomment to print only complex value subject properties
# for fid in complexField:
#    print('{0}: {1}'.format(fid,len(theHuman[fid])) )

# %% [markdown]
Down below is the example of obtaining subject complex properties values:

# %% [code]
# If you want to get the subject genes with mutation:
#print( 'mutation in genes: {0}'.format( sorted(set([ m['gene'] for m in theHuman['mutations']] )) ) ) 

# If you want to get the subject mutations:
print( 'test passed: {0}'.format( sorted(set([ (m['name'],m['name_en']) for m in theHuman['testspassed']] )) ) ) 

# %% [code]
# uncomment next if you want to save the subject data in a file
# with open('subject.json','w') as fle:
#     fle.write(str(theHuman))

# %% [markdown]
### Get all mutations in the database
We can obtain all mutations in the database (and put the data into the variable `theAllMutations` ) and process it:

# %% [code]
mutationsPath = "mutations"
r = requests.get(pathToDB+mutationsPath) # Here the request execution
print(r.url)                             # it gives the URL of request (as information)
theAllMutations=r.json()     # request result is JSON array.

# %% [markdown]
It is the time to request all genes (data we will put in `allGenes` variable) in the database that has mutations. Additionally we will count all mutations for each gene.

# %% [code]
allGenes=dict()
for m in theAllMutations:
    gene=m['gene']
    if gene in allGenes:
        allGenes[gene]['cnt']=allGenes[gene]['cnt']+1
    else:
        allGenes[gene]={'gene':gene, 'cnt':1}
        
print('Genes amount: {0}'.format(len(allGenes)) )
for gene_id in allGenes:
    entry = allGenes[gene_id]
    print('gene {0} has {1} mutations'.format(entry['gene'],entry['cnt'])) 

# %% [markdown]
### Get all gene mutations in the database
In this box, we are making python dictionary objects for variables to use them later.
Next we will create the variable `allMutationsOfGene` for keeping the structured data of subject's gene mutations.

# %% [code]
import numpy as np   # we will use this lib in this block

allMutationsOfGene=dict()
for gene_id in allGenes:
    theMutations=[el for el in theAllMutations if el['gene']==gene_id ]
    theHumanMutations = dict()
    for el in theMutations:       # the 'el' is identifer of mutation in 'theMutations' variable
        if (el['human'] in theHumanMutations):
            theHumanMutations[el['human']]['cnt'] = theHumanMutations[el['human']]['cnt']+1
        else:
            theHumanMutations[ el['human'] ] = { "human":el['human'], 'cnt':1}
    
    allMutationsOfGene[gene_id]={'gene':gene_id, 'cnt':len(theMutations),\
                                 'mean':np.mean( [theHumanMutations[el]['cnt'] for el in theHumanMutations]),\
                                 'subject':theHumanMutations}
# print(allMutationsOfGene)

# %% [code]
# test it by print
for gene in allMutationsOfGene:
    print(allMutationsOfGene[gene])
    break

# %% [code]
# making the variable that knows all gene names.
allGeneNames=set(allGenes.keys())
# print it if you want
print('genes amount {0}, their names [{1}]'.format(len(allGeneNames),allGeneNames))

# %% [markdown]
### Get the number of mutations in genes for the subject

# %% [code]
humanGeneWithMutations = dict()
for m in theHuman['mutations']:
    gene=m['gene']
    if gene in humanGeneWithMutations:
        humanGeneWithMutations[gene]['cnt']=humanGeneWithMutations[gene]['cnt']+1
    else:
        humanGeneWithMutations[gene]={'gene':gene, 'cnt':1}
print('len: {0} , theDict: {1}'.format(len(humanGeneWithMutations),humanGeneWithMutations) )

# %% [markdown]
### Requesting the plot data
At first we need to process data to the plot.


# %% [code]
elemID = "summaries"      # Part of API path of Path data exctraction

# Set the questioneary summary aliases for futher plot
# testSummaryIDs=["post_stop","pre_stop","cor_stop","miss_go"]
testSummaryIDs=["extr","agr","cons","neur","intel"] # "bdi-sum",

# save the some data for futher usage
humanSummaryValues = [ el for el in theHuman['testsummaryvalues'] if el['alias'] in testSummaryIDs]

# the data request part
theDataSummary = dict()
for elem in testSummaryIDs:    
    # request data
    r = requests.get(pathToDB+"/".join((elemID,elem,"values") ) )
    print(r.url)   # print the request URL as information
    allSummaries = r.json()    
    theDataSummary[elem]={"id":elem,
                         "human_value":[el['value'] for el in humanSummaryValues if el['alias'] == elem ],
                         "db_values":[el['value'] for el in allSummaries ]  }
# print(theDataSummary)

# %% [markdown]
 # Image generation example with `plotly`

Here we will make "subject information card" with selected parameters.
In this example we will get some basic subject properties, questionnaire's summary values and list of genes with mutation on one plot.

# %% [code]
import plotly.express as px
from plotly.subplots import make_subplots
import plotly.graph_objects as go
import pandas as pd
import numpy as np

# some helping remark
translate = {'ethnos':{'evr':"european"},             
             'sex':{0:'unspecified',1:'male',2:'female'}}
markerColorValue='rgb(26, 118, 255)'

#propsToPlotOnUpLeftPart = simpleField   # set to plot all somple parameters
                                         # Or specify some other
propsToPlotOnUpLeftPart = ['human','age', 'ethnos', 'nationality_en','sex', 'r_country', 'r_district', 'comments']

# The data processing
myData = np.array( [ [gene, humanGeneWithMutations[gene]['cnt'] , 
                      allMutationsOfGene[gene]['mean'] ] for gene in sorted(humanGeneWithMutations)] )

# questionnaire results data processing
# selected_x = testSummaryIDs         # We can plot all simple 
selected_x = testSummaryIDs           # we preset the questioneary results Identifiers to plot 
selected_percent = [ (theDataSummary[el]["human_value"][0])/(np.max( theDataSummary[el]["db_values"])) for el in selected_x ]

# !!! variable for gene filtering
sortMutationsValue = 4

# calc Subject mutations data
theSubjectDF = pd.DataFrame(columns=['gene','cnt','mean'])
for i in humanGeneWithMutations.values():
   theSubjectDF=theSubjectDF.append(i,ignore_index=True).copy()
theSubjectDF=theSubjectDF.set_index('gene').copy()
for gene in theSubjectDF.index:
   theSubjectDF.loc[gene,'mean']=allMutationsOfGene[gene]['mean']

# sort mutations
theSubjectGenes = theSubjectDF.index.unique()
theSubjectDF = theSubjectDF[ theSubjectDF['cnt'] > sortMutationsValue ].sort_values('cnt',ascending=False )


fig = make_subplots(rows=2, cols=2, column_widths=[0.3, 0.7],  row_heights=[0.35, 0.65],            
            specs=[ [{"type": "table"}, {}],
                    [{ "colspan": 2}, None] ],
            horizontal_spacing = 0.05,
            vertical_spacing= 0.07,
            subplot_titles=("subject data",
                        "questionnaire summaries (normalized on max value)",
                        '[{0}] mutations in [{1}] genes. (only genes with >{2} mutations are shown)'.format(len(theHuman['mutations']),
                         len(theSubjectGenes), sortMutationsValue) ),        
        )

# plot basic Subject properties
propsToPlotOnUpLeftPart = ['human','age', 'ethnos', 'nationality_en','sex', 'r_country', 'r_district'] # , 'comments'
theVals2=pd.DataFrame(columns=propsToPlotOnUpLeftPart)
theVals={}
for indx in range(len(propsToPlotOnUpLeftPart)):
    theText = propsToPlotOnUpLeftPart[indx]
    theValue = theHuman[theText] if theText not in translate else\
            ( translate[theText][theHuman[theText]] if theHuman[theText] in translate[theText] else theHuman[theText])
    theVals[theText]=theValue
theVals2=theVals2.append(theVals,ignore_index=True).copy()
humanProp = propsToPlotOnUpLeftPart[0]
theVals2=theVals2.T.copy()

fig.add_trace(
        go.Table(
            header={"values":[ humanProp, theVals2.loc[humanProp,0]  ], 
             "font":{"size":12}, "align":"left"},
            columnwidth = [0.4,0.6],            
            cells=dict(            
                values= [ theVals2.drop(labels=humanProp, axis=0).index ,theVals2.drop(labels=humanProp, axis=0).iloc[:,0] ],
                align = "left",
                fill=dict(color=['white', 'white']),
                font = dict(color = 'darkslategray', size = 12 ) )
        ),
    row=1, col=1 
)

# plot numerical values
fig.add_trace(
    go.Bar(y=selected_x, x=selected_percent, orientation='h', marker_color=markerColorValue,legendgroup=2, showlegend=False),
    row=1, col=2,
)

# Plot subject mutations data
fig.add_trace(    
    go.Bar(x=theSubjectDF.index, y=theSubjectDF['cnt'] , name='count', marker_color=markerColorValue,
    legendgroup = '1' ),
    row=2, col=1
)
fig.add_trace(
    go.Scatter(x=theSubjectDF.index, y=theSubjectDF['mean'] , name='mean',line = dict(color='red', width=3, dash='dash'),
    legendgroup = '1'),
    row=2, col=1,
    
)
# Some plot options
fig.update_xaxes(range=[0.0, 1.0], row=1, col=2, showgrid=True, gridcolor='black')
fig.update_yaxes(row=2, col=1, showgrid=True,gridcolor='black')
fig.update_layout(legend_orientation="v",  legend=dict(x=1.,y=.50, xanchor="right"),
                  margin=dict(l=0, r=0, t=0, b=0) )

fig.update_layout(
    plot_bgcolor='rgba(0,0,0,0)',
    margin=dict(l=20, r=20, t=20, b=20),
    height=600,
    width=800
)

fig.show()

# %% [markdown]
# Save the result image in "PATH", if you want.
You may need to download additional library

`pip install -U kaleido`

Available image formats can be found in [documentation](https://plotly.com/python/static-image-export/)

# %% [code]
import os
FolderToSav = 'PATH'
if not os.path.exists(FolderToSav):
   os.makedirs(FolderToSav)
FilePathToSave = os.path.join(FolderToSav,'tmp.svg') # Save as SVG image
fig.write_image(FilePathToSave)

# %% [markdown]
# Get the EEG file download link

# %% [code]
pathToFiles = 'https://icbraindb.cytogen.ru/files'
for fle in theHuman['files']:
    filePath = '/'.join( (''.join((pathToFiles,fle['path'])),fle['filename']))
    print(filePath, ':', fle['description'] )

# %% [markdown]
# Example of Matlab function for reading ICBrainDB EEG files
> Raw EEG files can be converted in .set format using this Matlab script.
>
>` import_raw_eeg() - import raw EEG file from ICBrainDB to EEGLAB.`
>
>### Usage:
>   EEG = import_raw_eeg(filename)
>
>### Outputs:
>    EEG - EEGLAB EEG structure.
>
>### Notes:
>   * *EEGLAB* functions must be imported (add to PATH or initialize *EEGLAB* first).
>   * *EEGLAB* extensions *neuroscanio* and *bva_io* required!
>   * Only **.cnt** (*Neuroscan*) and **.vhdr** (*BrainVision*) are supported.
>
>### Recomended versions:
> * *Matlab* R2017a
> * *EEGLAB* v2021.1 
> * *EEGLAB* extensions:
>   *  1) *bva-io* v1.7
>   *  2) *neuroscanio* v1.5

``` matlab
function EEG = import_raw_eeg(filename)
    [path, name, ext] = fileparts(filename);
    if strcmp(ext, '.cnt')
        EEG = pop_loadcnt(filename, 
                        'dataformat', 'auto', 
                        'keystroke', 'on');
    elseif strcmp(ext, '.vhdr')
        EEG = pop_loadbv(path, filename);
    else
        error(['Invalid file extension: ', ext]);
    end
    EEG.setname = name;
end
```
